# Supplementary material for: Clinical and Sociodemographic Factors Related to Amyotrophic Lateral Sclerosis in Spain: A Pilot Study
Source: J Clin Med. 2024 Sep 28;13(19):5800. doi: 10.3390/jcm13195800 (PMC11476538; doi:10.3390/jcm13195800)
Supplement: Supplementary file 1 [file jcm-13-05800-s001.zip]

Archive with 1 entries (1 files):
- jcm-3141209-supplementary.pdf
